# Supplementary material for: A Novel Proximity Biotinylation Assay Based on the Self-Associating Split GFP1–10/11
Source: Proteomes. 2020 Dec 2;8(4):37. doi: 10.3390/proteomes8040037 (PMC7709110; doi:10.3390/proteomes8040037)
Supplement: Supplementary file 1 [file proteomes-08-00037-s001.zip]

Archive with 6 entries (5 files):
- Kesari-etal-Supplementary materials/
- __MACOSX/._Kesari-etal-Supplementary materials
- Kesari-etal-Supplementary materials/Kesari et al Supplementary Tables.xlsx
- __MACOSX/Kesari-etal-Supplementary materials/._Kesari et al Supplementary Tables.xlsx
- Kesari-etal-Supplementary materials/Kesari-etal-Supplementary-File-1.pdf
- __MACOSX/Kesari-etal-Supplementary materials/._Kesari-etal-Supplementary-File-1.pdf
