# Supplementary material for: A Novel Proximity Biotinylation Assay Based on the Self-Associating Split GFP1–10/11
Source: Proteomes. 2020 Dec 2;8(4):37. doi: 10.3390/proteomes8040037 (PMC7709110; doi:10.3390/proteomes8040037)
Supplement: Supplementary file 1 [file proteomes-08-00037-s001.zip › Kesari-etal-Supplementary materials/Kesari et al Supplementary Tables.xlsx]

## Sheet: Kesari Supplementary Table 1
Supplementary Table S1. Proteins identified by proximity biotinylation with transiently co-expressed GFP11-CLTB and BioID2-GFP1-10 in HEK293 cells
Bait	Prey	Name	Alternate name	Description	Spectral Counts	Control Spectral Counts	Fold Change	Saint Score	BFDR	Clathrin GO term	Interaction with clathrin heavy or light chain (BioGrid)
GFP11-clathrin light chain, transient	A0A024R7S3	CLTB		Clathrin, light polypeptide (Lcb)	73|69|49	0|0|0	636.67	1	0	yes	yes
GFP11-clathrin light chain, transient	P08779	KRT16		Keratin, type I cytoskeletal 16	47|53|45	0|0|0	483.33	1	0
GFP11-clathrin light chain, transient	Q6P2E9	EDC4		Enhancer of mRNA-decapping protein 4	22|23|6	0|0|0	170	1	0		yes
GFP11-clathrin light chain, transient	P18583	SON		Protein SON; SON DNA binding protein	15|14|10	0|0|0	130	1	0
GFP11-clathrin light chain, transient	B4DH52	GTF2I		cDNA FLJ55916, highly similar to General transcription factor II-I	16|10|6	0|0|0	106.67	1	0
GFP11-clathrin light chain, transient	B4DKV4			cDNA FLJ60647, highly similar to Keratin, type II cytoskeletal 6B	47|35|0	0|0|0	273.33	0.67	0
GFP11-clathrin light chain, transient	E9PKE3	HSPA8		Heat shock cognate 71 kDa protein	27|21|0	0|0|0	160	0.67	0.06	yes	yes
GFP11-clathrin light chain, transient	P12270	TPR		Nucleoprotein TPR; translocated promoter region, nuclear basket protein	28|0|20	0|0|0	160	0.67	0.1
GFP11-clathrin light chain, transient	O75533	SF3B1		Splicing factor 3B subunit 1	25|20|0	0|0|0	150	0.67	0.1
GFP11-clathrin light chain, transient	Q2TU64			T-complex protein 1 subunit gamma	18|18|0	0|0|0	120	0.67	0.15
GFP11-clathrin light chain, transient	K9JA46	EL52	HSP90AA1	Epididymis luminal secretory protein 52; heat shock protein 90 alpha family class A member 1	16|16|0	0|0|0	106.67	0.67	0.17
GFP11-clathrin light chain, transient	Q5VY60	HAUS6		HAUS augmin-like complex subunit 6	0|15|12	0|0|0	90	0.67	0.18
GFP11-clathrin light chain, transient	Q8WWM7	ATXN2L		Ataxin-2-like protein	12|12|0	0|0|0	80	0.67	0.19

## Sheet: Kesari Supplementary Table 2
Supplementary Table S2. Proteins identified by proximity biotinylation with transiently expressed BioID2-CLTB in HEK293 cells
Bait	Prey	Name	Alternate name	Description	Spectral Counts	Control Spectral Counts	Fold Change	Saint Score	BFDR	Clathrin GO term	Interaction with clathrin heavy or light chain (BioGrid)
BioID2-clathrin light chain, transient	A0A024R7S3	CLTB		Clathrin, light polypeptide (Lcb)	198|200|154	0|0|0	1840	1	0	yes	yes
BioID2-clathrin light chain, transient	E1NZA1	PRIC295	GCN1	Peroxisome proliferator activated receptor interacting complex protein	61|69|35	0|0|0	550	1	0
BioID2-clathrin light chain, transient	Q14008	CKAP5		Cytoskeleton-associated protein 5	56|60|37	0|0|0	510	1	0
BioID2-clathrin light chain, transient	Q9Y490	TLN1		Talin-1	54|52|32	0|0|0	460	1	0
BioID2-clathrin light chain, transient	A0A087WVQ6	CLTC		Clathrin heavy chain	58|51|22	0|0|0	436.67	1	0	yes	yes
BioID2-clathrin light chain, transient	P78527	PRKDC		DNA-dependent protein kinase catalytic subunit; protein kinase, DNA-activated, catalytic polypeptide	45|53|30	0|0|0	426.67	1	0
BioID2-clathrin light chain, transient	P12270	TPR		Nucleoprotein TPR; translocated promoter region, nuclear basket protein	44|51|25	0|0|0	400	1	0
BioID2-clathrin light chain, transient	Q9Y5K6	CD2AP		CD2-associated protein	42|37|24	0|0|0	343.33	1	0		yes
BioID2-clathrin light chain, transient	A0A024R1T9	ACLY		ATP-citrate synthase	32|33|21	0|0|0	286.67	1	0
BioID2-clathrin light chain, transient	K9JA46	EL52	HSP90AA1	Epididymis luminal secretory protein 52; heat shock protein 90 alpha family class A member 1	31|32|23	0|0|0	286.67	1	0
BioID2-clathrin light chain, transient	Q8WWM7	ATXN2L		Ataxin-2-like protein	33|30|23	0|0|0	286.67	1	0
BioID2-clathrin light chain, transient	Q96T58	SPEN		Msx2-interacting protein; spen family transcriptional repressor	33|30|20	0|0|0	276.67	1	0
BioID2-clathrin light chain, transient	O75533	SF3B1		Splicing factor 3B subunit 1	27|31|21	0|0|0	263.33	1	0
BioID2-clathrin light chain, transient	Q6P2E9	EDC4		Enhancer of mRNA-decapping protein 4	26|34|18	0|0|0	260	1	0		yes
BioID2-clathrin light chain, transient	Q9UID3	VPS51		Vacuolar protein sorting-associated protein 51 homolog; GARP complex subunit	29|28|19	0|0|0	253.33	1	0
BioID2-clathrin light chain, transient	J3KN16	ECPAS	KIAA0368	Proteasome-associated protein ECM29 homolog	32|24|19	0|0|0	250	1	0
BioID2-clathrin light chain, transient	Q5T5Y3	CAMSAP1		Calmodulin-regulated spectrin-associated protein 1	30|26|18	0|0|0	246.67	1	0
BioID2-clathrin light chain, transient	A0A0S2Z4Y4	CLINT1		Clathrin interactor 1 isoform 1 (Fragment)	26|34|13	0|0|0	243.33	1	0	yes	yes
BioID2-clathrin light chain, transient	P17858	PFKL		ATP-dependent 6-phosphofructokinase, liver type	24|24|17	0|0|0	216.67	1	0
BioID2-clathrin light chain, transient	A0A024RAZ7	HNRPA1	HNRNPA1	Heterogeneous nuclear ribonucleoprotein A1, isoform CRA_b	26|24|13	0|0|0	210	1	0
BioID2-clathrin light chain, transient	B2R5W3			Poly [ADP-ribose] polymerase	27|23|13	0|0|0	210	1	0
BioID2-clathrin light chain, transient	A0A024RCN6	VARS		Valyl-tRNA synthetase	24|24|11	0|0|0	196.67	1	0
BioID2-clathrin light chain, transient	A0A024R1K8	SF3A1		Splicing factor 3a, subunit 1, 120kDa	21|18|18	0|0|0	190	1	0
BioID2-clathrin light chain, transient	P27694	RPA1		Replication protein A 70 kDa DNA-binding subunit	19|21|16	0|0|0	186.67	1	0		yes
BioID2-clathrin light chain, transient	Q9UHB6	LIMA1		LIM domain and actin-binding protein 1	22|20|13	0|0|0	183.33	1	0		yes
BioID2-clathrin light chain, transient	Q709C8-4	VPS13C		Isoform 4 of Vacuolar protein sorting-associated protein 13C	24|22|8	0|0|0	180	1	0
BioID2-clathrin light chain, transient	A0A1C7CYX9	DPYSL2		Dihydropyrimidinase-related protein 2	21|21|7	0|0|0	163.33	1	0
BioID2-clathrin light chain, transient	A0A140VK05		AKAP1	A-kinase anchoring protein 1/Testicular secretory protein Li 5	19|21|8	0|0|0	160	1	0
BioID2-clathrin light chain, transient	P48634-2	PRRC2A		Isoform 2 of Protein PRRC2A	17|19|12	0|0|0	160	1	0
BioID2-clathrin light chain, transient	Q59GW5			Tripartite motif-containing 25 variant (Fragment)	18|20|9	0|0|0	156.67	1	0
BioID2-clathrin light chain, transient	Q5UIP0	RIF1		Telomere-associated protein RIF1; replication timing regulatory factor 1	20|16|11	0|0|0	156.67	1	0
BioID2-clathrin light chain, transient	Q6PKG0	LARP1		La-related protein 1	20|20|6	0|0|0	153.33	1	0
BioID2-clathrin light chain, transient	A0A024R0X0	AP1GBP1	SYNRG	AP1 gamma subunit binding protein 1	18|18|8	0|0|0	146.67	1	0	yes	yes
BioID2-clathrin light chain, transient	A0A024RDL1	CCT6A		Chaperonin containing TCP1, subunit 6A (Zeta 1)	14|16|12	0|0|0	140	1	0		yes
BioID2-clathrin light chain, transient	Q92997	DVL3		Segment polarity protein dishevelled homolog DVL-3	12|17|10	0|0|0	130	1	0
BioID2-clathrin light chain, transient	Q9UHB9	SRP68		Signal recognition particle subunit SRP68	18|14|7	0|0|0	130	1	0
BioID2-clathrin light chain, transient	A0A024R1U0	RANGAP1		Ran GTPase activating protein 1	13|15|10	0|0|0	126.67	1	0
BioID2-clathrin light chain, transient	A0A0A0MRM8	MYO6		Unconventional myosin-VI	10|21|7	0|0|0	126.67	1	0	yes	yes
BioID2-clathrin light chain, transient	Q8IUV3	IFT74		IFT74 protein (Fragment); intraflagellar transport 74	15|14|9	0|0|0	126.67	1	0
BioID2-clathrin light chain, transient	Q9H3U1-2	UNC45A		Isoform 2 of Protein unc-45 homolog A	15|15|8	0|0|0	126.67	1	0
BioID2-clathrin light chain, transient	A0A024R4X7	hCG_1989366	NUP50	HCG1989366; nucleoporin 50	15|13|8	0|0|0	120	1	0
BioID2-clathrin light chain, transient	A0A024R7T3	HNRPF	HNRNPF	Heterogeneous nuclear ribonucleoprotein F	11|12|12	0|0|0	116.67	1	0
BioID2-clathrin light chain, transient	B4DLG2	ZC3H11A		cDNA FLJ58196, highly similar to Zinc finger CCCH domain-containing protein 11A	11|15|9	0|0|0	116.67	1	0
BioID2-clathrin light chain, transient	M0QYS1	RPL13A		60S ribosomal protein L13a (Fragment)	14|12|8	0|0|0	113.33	1	0
BioID2-clathrin light chain, transient	Q05682	CALD1		Caldesmon	11|14|9	0|0|0	113.33	1	0
BioID2-clathrin light chain, transient	Q5W009	RBM17		RNA binding motif protein 17	14|13|7	0|0|0	113.33	1	0
BioID2-clathrin light chain, transient	S4R3H4	ACIN1		Apoptotic chromatin condensation inducer in the nucleus	7|17|8	0|0|0	106.67	1	0
BioID2-clathrin light chain, transient	Q9H444	CHMP4B		Charged multivesicular body protein 4b	10|12|8	0|0|0	100	1	0		yes
BioID2-clathrin light chain, transient	Q15417	CNN3		Calponin-3	8|11|9	0|0|0	93.33	1	0
BioID2-clathrin light chain, transient	Q9Y2W1	THRAP3		Thyroid hormone receptor-associated protein 3	10|9|9	0|0|0	93.33	1	0
BioID2-clathrin light chain, transient	A0A024R458	HRB		HIV-1 Rev binding protein	11|10|6	0|0|0	90	1	0
BioID2-clathrin light chain, transient	B2RDR4			cDNA, FLJ96732, highly similar to Homo sapiens testis derived transcript (3 LIM domains) (TES), transcript variant 1, mRNA	10|12|4	0|0|0	86.67	1	0
BioID2-clathrin light chain, transient	Q9H0C8	ILKAP		Integrin-linked kinase-associated serine/threonine phosphatase 2C	9|11|6	0|0|0	86.67	1	0
BioID2-clathrin light chain, transient	A0A0U1RQQ9	SCYL2		SCY1-like protein 2	12|8|5	0|0|0	83.33	1	0	yes	yes
BioID2-clathrin light chain, transient	Q92522	H1FX		Histone H1x	10|5|8	0|0|0	76.67	1	0
BioID2-clathrin light chain, transient	Q59EY4			CDC10 protein variant (Fragment)	8|10|4	0|0|0	73.33	1	0
BioID2-clathrin light chain, transient	B5BUB5	SSB		Autoantigen La (Fragment); Sjogren syndrome antigen B	7|6|7	0|0|0	66.67	1	0
BioID2-clathrin light chain, transient	A0A024QZW3	RANBP9		RAN binding protein 9	9|6|4	0|0|0	63.33	1	0
BioID2-clathrin light chain, transient	B2R6H6			cDNA, FLJ92954, highly similar to Homo sapiens TAF9-like RNA polymerase II, TATA box binding protein (TBP)-associated factor, 31kDa (TAF9L), mRNA	5|8|5	0|0|0	60	1	0
BioID2-clathrin light chain, transient	Q9NQC3	RTN4		Reticulon-4	6|5|7	0|0|0	60	1	0
BioID2-clathrin light chain, transient	Q9NZI8	IGF2BP1		Insulin-like growth factor 2 mRNA-binding protein 1	6|7|5	0|0|0	60	1	0
BioID2-clathrin light chain, transient	Q7Z434	MAVS		Mitochondrial antiviral-signaling protein	5|7|4	0|0|0	53.33	1	0
BioID2-clathrin light chain, transient	J3KT51	JPT1	HN1	Hematological and neurological-expressed 1 protein	7|4|4	0|0|0	50	1	0
BioID2-clathrin light chain, transient	Q9NWV4	C1orf123		UPF0587 protein C1orf123	6|4|5	0|0|0	50	1	0
BioID2-clathrin light chain, transient	Q9BQ61	C19orf43		Uncharacterized protein C19orf43	7|3|4	0|0|0	46.67	1	0
BioID2-clathrin light chain, transient	A0A0K0K1J6	HEL-S-96		Epididymis secretory protein Li 96 (Fragment)	4|6|3	0|0|0	43.33	1	0
BioID2-clathrin light chain, transient	O43156	TTI1		TELO2-interacting protein 1 homolog	3|5|3	0|0|0	36.67	1	0
BioID2-clathrin light chain, transient	Q96JM3	CHAMP1		Chromosome alignment-maintaining phosphoprotein 1	18|16|8	2|0|0	21	1	0
BioID2-clathrin light chain, transient	B2RU06	EIF4G1		EIF4G1 protein	64|59|31	0|0|11	14	1	0
BioID2-clathrin light chain, transient	Q9GZN8-2	C20orf27		Isoform 2 of UPF0687 protein C20orf27	6|5|2	0|0|0	43.33	0.99	0
BioID2-clathrin light chain, transient	H0YFS7	SALL2		Sal-like protein 2 (Fragment)	4|6|2	0|0|0	40	0.99	0
BioID2-clathrin light chain, transient	Q13442	PDAP1		28 kDa heat- and acid-stable phosphoprotein	5|5|2	0|0|0	40	0.99	0		yes
BioID2-clathrin light chain, transient	A0A024R823	WIPI2		WD repeat domain, phosphoinositide interacting 2, isoform CRA_c	3|4|2	0|0|0	30	0.99	0
BioID2-clathrin light chain, transient	A0A0C4DG89	DDX46		Probable ATP-dependent RNA helicase DDX46	21|22|12	0|0|4	13.75	0.99	0
BioID2-clathrin light chain, transient	A0A024R395	MRE11A	MRE11	MRE11 meiotic recombination 11 homolog A (S. cerevisiae)	15|23|10	0|0|4	12	0.99	0
BioID2-clathrin light chain, transient	Q08211	DHX9		ATP-dependent RNA helicase A	49|54|30	0|0|12	11.08	0.99	0
BioID2-clathrin light chain, transient	Q8WW12	PCNP		PEST proteolytic signal-containing nuclear protein	16|16|11	0|4|0	10.75	0.99	0
BioID2-clathrin light chain, transient	A0A0U1RQK7	EIF4G3		Eukaryotic translation initiation factor 4 gamma 3	109|119|91	0|0|34	9.38	0.99	0
BioID2-clathrin light chain, transient	P42166	TMPO		Lamina-associated polypeptide 2, isoform alpha	26|30|19	0|4|7	6.82	0.99	0
BioID2-clathrin light chain, transient	A0A087WTP3	KHSRP		Far upstream element-binding protein 2; KH-type splicing regulatory protein	8|12|8	0|0|3	9.33	0.98	0
BioID2-clathrin light chain, transient	Q53EL1	KIAA0196		Protein KIAA0196 variant (Fragment)	26|25|17	0|0|8	8.5	0.98	0
BioID2-clathrin light chain, transient	Q9Y230	RUVBL2		RuvB-like 2	23|25|19	0|9|0	7.44	0.98	0
BioID2-clathrin light chain, transient	Q9H2M9	RAB3GAP2		Rab3 GTPase-activating protein non-catalytic subunit	42|42|20	0|6|9	6.93	0.98	0
BioID2-clathrin light chain, transient	A0A024R5M9	NUMA1		Nuclear mitotic apparatus protein 1	38|44|26	0|16|0	6.75	0.98	0
BioID2-clathrin light chain, transient	A0A024R394	CHORDC1		Cysteine and histidine-rich domain (CHORD)-containing 1, isoform CRA_c	14|14|11	0|5|0	7.8	0.97	0
BioID2-clathrin light chain, transient	B3KTJ9			cDNA FLJ38393 fis, clone FEBRA2007212	11|11|8	0|0|4	7.5	0.97	0
BioID2-clathrin light chain, transient	Q7Z2W4	ZC3HAV1		Zinc finger CCCH-type antiviral protein 1	30|30|15	0|0|10	7.5	0.97	0
BioID2-clathrin light chain, transient	O43491	EPB41L2		Band 4.1-like protein 2	39|33|17	0|0|14	6.36	0.94	0
BioID2-clathrin light chain, transient	A0A140VK70	PSMC2		Testis secretory sperm-binding protein Li 197a; proteasome 26S subunit, ATPase 2	17|10|6	0|0|5	6.6	0.92	0
BioID2-clathrin light chain, transient	B2RAU5			Sorting nexin	12|12|4	0|0|4	7	0.9	0
BioID2-clathrin light chain, transient	A0A087WYN9	DHX29		ATP-dependent RNA helicase DHX29	85|78|47	0|19|22	5.12	0.85	0.01
BioID2-clathrin light chain, transient	A0A024R4A0	NCL		Nucleolin, isoform CRA_b	25|29|21	0|9|11	3.75	0.83	0.01
BioID2-clathrin light chain, transient	A0A024R233	TJP2		Tight junction protein 2 (Zona occludens 2)	42|38|26	0|14|11	4.24	0.81	0.01
BioID2-clathrin light chain, transient	Q8WYP5	AHCTF1		Protein ELYS; AT-hook containing transcription factor 1	32|32|24	7|0|16	3.83	0.79	0.01
BioID2-clathrin light chain, transient	A6NHR9	SMCHD1		Structural maintenance of chromosomes flexible hinge domain-containing protein 1	132|137|76	0|31|35	5.23	0.73	0.01
BioID2-clathrin light chain, transient	Q0VAS5	HIST1H4H		Histone H4	14|9|6	0|4|4	3.62	0.7	0.02
BioID2-clathrin light chain, transient	H3BU16	JPT2	HN1L	Hematological and neurological-expressed 1-like protein (Fragment)	13|13|9	0|6|5	3.18	0.68	0.02
BioID2-clathrin light chain, transient	V9HW92	HEL-S-112	PDLIM1	Epididymis secretory protein Li 112; PDZ and LIM domain 1	7|14|10	2|7|0	3.44	0.67	0.02
BioID2-clathrin light chain, transient	P49327	FASN		Fatty acid synthase	112|116|0	0|0|0	760	0.67	0.03
BioID2-clathrin light chain, transient	P08670	VIM		Vimentin	80|69|0	0|0|0	496.67	0.67	0.03
BioID2-clathrin light chain, transient	Q53GE9			Elongation factor 1-alpha (Fragment)	41|0|37	0|0|0	260	0.67	0.03
BioID2-clathrin light chain, transient	Q6FI03	G3BP		G3BP protein	34|36|0	0|0|0	233.33	0.67	0.03
BioID2-clathrin light chain, transient	P08779	KRT16		Keratin, type I cytoskeletal 16	31|35|0	0|0|0	220	0.67	0.03
BioID2-clathrin light chain, transient	E7EPN9	PRRC2C		Protein PRRC2C; proline rich coiled-coil 2C	37|28|0	0|0|0	216.67	0.67	0.03
BioID2-clathrin light chain, transient	D3DUP1	WNK1		WNK lysine deficient protein kinase 1, isoform CRA_b	29|34|0	0|0|0	210	0.67	0.03		yes
BioID2-clathrin light chain, transient	Q9H2G2	SLK		STE20-like serine/threonine-protein kinase	30|31|0	0|0|0	203.33	0.67	0.03
BioID2-clathrin light chain, transient	Q9UIG0	BAZ1B		Tyrosine-protein kinase BAZ1B	29|27|0	0|0|0	186.67	0.67	0.03
BioID2-clathrin light chain, transient	Q6P2Q9	PRPF8		Pre-mRNA-processing-splicing factor 8	28|27|0	0|0|0	183.33	0.67	0.03		yes
BioID2-clathrin light chain, transient	A0A024R1N1	MYH9		Myosin, heavy polypeptide 9, non-muscle	254|254|194	49|77|68	3.62	0.67	0.03		yes
BioID2-clathrin light chain, transient	A0A024R4E5	HDLBP		High density lipoprotein binding protein (Vigilin)	68|70|42	11|21|23	3.27	0.67	0.03
BioID2-clathrin light chain, transient	A0A024R5Z7	ANXA2		Annexin	35|38|24	8|11|13	3.03	0.67	0.03
BioID2-clathrin light chain, transient	A0A096LPC5	WASHC2C	FAM21C	WASH complex subunit FAM21C; family with sequence similarity 21 member C	21|29|0	0|0|0	166.67	0.67	0.06
BioID2-clathrin light chain, transient	A0A075B730	EPPK1		Epiplakin	28|21|0	0|0|0	163.33	0.67	0.06
BioID2-clathrin light chain, transient	A5YKK6	CNOT1		CCR4-NOT transcription complex subunit 1	21|26|0	0|0|0	156.67	0.67	0.06
BioID2-clathrin light chain, transient	O14776	TCERG1		Transcription elongation regulator 1	26|20|0	0|0|0	153.33	0.67	0.07
BioID2-clathrin light chain, transient	Q8TD16	BICD2		Protein bicaudal D homolog 2	20|24|0	0|0|0	146.67	0.67	0.07
BioID2-clathrin light chain, transient	Q8TEQ6	GEMIN5		Gem-associated protein 5; gem nuclear organelle associated protein 5	23|0|20	0|0|0	143.33	0.67	0.07
BioID2-clathrin light chain, transient	R4GN35	DENND4C		DENN domain-containing protein 4C	22|21|0	0|0|0	143.33	0.67	0.07
BioID2-clathrin light chain, transient	K4DI93	CUL4B		Cullin 4B, isoform CRA_e	20|22|0	0|0|0	140	0.67	0.08
BioID2-clathrin light chain, transient	P55060	CSE1L		Exportin-2; chromosome segregation 1 like	19|21|0	0|0|0	133.33	0.67	0.08
BioID2-clathrin light chain, transient	Q8NFC6	BOD1L1		Biorientation of chromosomes in cell division protein 1-like 1	19|21|0	0|0|0	133.33	0.67	0.08
BioID2-clathrin light chain, transient	Q6DHZ8	ADNP		Activity-dependent neuroprotector homeobox	18|19|0	0|0|0	123.33	0.67	0.08
BioID2-clathrin light chain, transient	E7ET15	U2SURP		U2 snRNP-associated SURP motif-containing protein	17|22|0	0|0|0	130	0.67	0.09
BioID2-clathrin light chain, transient	A0A024R1A3	UBE1	UBA1	Testicular secretory protein Li 63	17|21|0	0|0|0	126.67	0.67	0.09
BioID2-clathrin light chain, transient	Q14676	MDC1		Mediator of DNA damage checkpoint protein 1	18|18|0	0|0|0	120	0.67	0.09
BioID2-clathrin light chain, transient	Q9BTC0	DIDO1		Death-inducer obliterator 1	18|17|0	0|0|0	116.67	0.67	0.09
BioID2-clathrin light chain, transient	P07814	EPRS		Bifunctional glutamate/proline--tRNA ligase	16|17|0	0|0|0	110	0.67	0.09
BioID2-clathrin light chain, transient	Q14152-2	EIF3A		Isoform 2 of Eukaryotic translation initiation factor 3 subunit A	16|17|0	0|0|0	110	0.67	0.09
BioID2-clathrin light chain, transient	A0A024R7G6	EPS15L1		Epidermal growth factor receptor pathway substrate 15-like 1	0|32|15	0|0|0	156.67	0.67	0.1	yes	yes
BioID2-clathrin light chain, transient	Q02952	AKAP12		A-kinase anchor protein 12	30|15|0	0|0|0	150	0.67	0.1
BioID2-clathrin light chain, transient	P42224	STAT1		Signal transducer and activator of transcription 1-alpha/beta	0|27|15	0|0|0	140	0.67	0.1
BioID2-clathrin light chain, transient	Q86XP3	DDX42		ATP-dependent RNA helicase DDX42	15|22|0	0|0|0	123.33	0.67	0.1
BioID2-clathrin light chain, transient	D6W648	KIAA1543		HCG2004001, isoform CRA_b	20|0|15	0|0|0	116.67	0.67	0.1
BioID2-clathrin light chain, transient	B7ZMF2	FANCI		Fanconi anemia, complementation group I	15|19|0	0|0|0	113.33	0.67	0.11
BioID2-clathrin light chain, transient	A0A0A0MRJ0	CDC42BPA		Serine/threonine-protein kinase MRCK alpha; CDC42 binding protein kinase alpha	14|19|0	0|0|0	110	0.67	0.11
BioID2-clathrin light chain, transient	Q5IS48	DVL1		Segment polarity protein dishevelled homolog DVL-1	16|15|0	0|0|0	103.33	0.67	0.11	yes	yes
BioID2-clathrin light chain, transient	A0A024QZZ7	HIST1H2BD		Histone H2B	15|15|0	0|0|0	100	0.67	0.11
BioID2-clathrin light chain, transient	B4E2E5			cDNA FLJ56289, highly similar to Homo sapiens sperm specific antigen 2 (SSFA2), mRNA	16|14|0	0|0|0	100	0.67	0.11
BioID2-clathrin light chain, transient	P42566	EPS15		Epidermal growth factor receptor substrate 15	14|16|0	0|0|0	100	0.67	0.11	yes	yes
BioID2-clathrin light chain, transient	Q7Z6E9	RBBP6		E3 ubiquitin-protein ligase RBBP6	15|15|0	0|0|0	100	0.67	0.11
BioID2-clathrin light chain, transient	Q9H3S7	PTPN23		Tyrosine-protein phosphatase non-receptor type 23	14|16|0	0|0|0	100	0.67	0.11		yes
BioID2-clathrin light chain, transient	A0A087X0K9	TJP1		Tight junction protein ZO-1	0|31|13	0|0|0	146.67	0.67	0.12
BioID2-clathrin light chain, transient	A8K5G0	SUGP2		cDNA FLJ76836, highly similar to Homo sapiens splicing factor, arginine/serine-rich 14 (SFRS14), transcript variant 2, mRNA; SURP and G-patch domain containing 2	0|26|13	0|0|0	130	0.67	0.12
BioID2-clathrin light chain, transient	A0A024R542	TNKS1BP1		Tankyrase 1 binding protein 1, 182kDa	13|23|0	0|0|0	120	0.67	0.12
BioID2-clathrin light chain, transient	A0A0A0MR66	RBM10		RNA binding motif protein 10	13|19|0	0|0|0	106.67	0.67	0.12
BioID2-clathrin light chain, transient	Q96Q89-4	KIF20B		Isoform 4 of Kinesin-like protein KIF20B	15|14|0	0|0|0	96.67	0.67	0.12
BioID2-clathrin light chain, transient	P11388-4	TOP2A		Isoform 4 of DNA topoisomerase 2-alpha	23|12|0	0|0|0	116.67	0.67	0.13
BioID2-clathrin light chain, transient	A0A024R2H4	RBSN		Zinc finger, FYVE domain containing 20; rabenosyn, RAB effector	12|17|0	0|0|0	96.67	0.67	0.13
BioID2-clathrin light chain, transient	Q8NFD5	ARID1B		AT-rich interactive domain-containing protein 1B	12|17|0	0|0|0	96.67	0.67	0.13
BioID2-clathrin light chain, transient	A0A024QZ77	EFHD2		EF-hand domain family, member D2	16|12|0	0|0|0	93.33	0.67	0.13
BioID2-clathrin light chain, transient	A0A024RAL3	ZFYVE16		Zinc finger, FYVE domain containing 16	13|15|0	0|0|0	93.33	0.67	0.13
BioID2-clathrin light chain, transient	K7ENG2	U2AF2		Splicing factor U2AF 65 kDa subunit	13|0|13	0|0|0	86.67	0.67	0.13		yes
BioID2-clathrin light chain, transient	P16949	STMN1		Stathmin	13|13|0	0|0|0	86.67	0.67	0.13
BioID2-clathrin light chain, transient	Q15020	SART3		Squamous cell carcinoma antigen recognized by T-cells 3	10|18|0	0|0|0	93.33	0.67	0.14
BioID2-clathrin light chain, transient	A0A024R158	SMC2L1	SMC2	Structural maintenance of chromosomes protein	10|15|0	0|0|0	83.33	0.67	0.14
BioID2-clathrin light chain, transient	Q8N1G2	CMTR1		Cap-specific mRNA (nucleoside-2~-O-)-methyltransferase 1	10|15|0	0|0|0	83.33	0.67	0.14
BioID2-clathrin light chain, transient	A0A024R017	HIST1H2AC		Histone H2A	13|0|11	0|0|0	80	0.67	0.14
BioID2-clathrin light chain, transient	A0A024RBE7	TMPO		Thymopoietin, isoform CRA_c	12|0|12	0|0|0	80	0.67	0.14
BioID2-clathrin light chain, transient	H0UID3	AP2B1		AP complex subunit beta	12|12|0	0|0|0	80	0.67	0.14	yes	yes
BioID2-clathrin light chain, transient	Q1RMC9	ERBB2IP		ERBB2IP protein	11|12|0	0|0|0	76.67	0.67	0.14		yes
BioID2-clathrin light chain, transient	G3V2Q1	HNRNPC		Heterogeneous nuclear ribonucleoproteins C1/C2	0|11|11	0|0|0	73.33	0.67	0.14
BioID2-clathrin light chain, transient	Q6IAX9	SRPR		SRPR protein	11|11|0	0|0|0	73.33	0.67	0.14
BioID2-clathrin light chain, transient	Q9NYF8	BCLAF1		Bcl-2-associated transcription factor 1	0|19|9	0|0|0	93.33	0.67	0.15
BioID2-clathrin light chain, transient	P18583	SON		SON DNA binding protein	10|14|0	0|0|0	80	0.67	0.15
BioID2-clathrin light chain, transient	A0A024QYU9	EIF3S8	EIF3C	Eukaryotic translation initiation factor 3 subunit C	10|13|0	0|0|0	76.67	0.67	0.15
BioID2-clathrin light chain, transient	A0A024R1N4	XRCC6		X-ray repair complementing defective repair in Chinese hamster cells 6 (Ku autoantigen, 70kDa)	10|13|0	0|0|0	76.67	0.67	0.15		yes
BioID2-clathrin light chain, transient	B4DEF7	HSPA5		cDNA FLJ60062, highly similar to 78 kDa glucose-regulated protein	0|13|10	0|0|0	76.67	0.67	0.15
BioID2-clathrin light chain, transient	B4DZC0			cDNA FLJ51771, highly similar to SWI/SNF-related matrix-associatedactin-dependent regulator of chromatin subfamily A member5 (EC 3.6.1.-)	10|11|0	0|0|0	70	0.67	0.15
BioID2-clathrin light chain, transient	B4DEP6			cDNA FLJ59206, highly similar to Eukaryotic translation initiation factor 4B	10|10|0	0|0|0	66.67	0.67	0.15
BioID2-clathrin light chain, transient	O43815	STRN		Striatin	10|10|0	0|0|0	66.67	0.67	0.15
BioID2-clathrin light chain, transient	A8K564			cDNA FLJ76716, highly similar to Homo sapiens WD repeat domain 70 (WDR70), mRNA	9|15|0	0|0|0	80	0.67	0.16
BioID2-clathrin light chain, transient	Q92598-3	HSPH1		Isoform 3 of Heat shock protein 105 kDa; heat shock protein family H	8|16|0	0|0|0	80	0.67	0.16
BioID2-clathrin light chain, transient	A0A0G2JNZ2	SCRIB		Protein scribble homolog; scribbled planar cell polarity protein	9|13|0	0|0|0	73.33	0.67	0.16
BioID2-clathrin light chain, transient	P52701	MSH6		DNA mismatch repair protein Msh6	0|13|9	0|0|0	73.33	0.67	0.16
BioID2-clathrin light chain, transient	O14617	AP3D1		AP-3 complex subunit delta-1	8|13|0	0|0|0	70	0.67	0.16		yes
BioID2-clathrin light chain, transient	Q6P1N0	CC2D1A		Coiled-coil and C2 domain-containing protein 1A	9|0|11	0|0|0	66.67	0.67	0.16
BioID2-clathrin light chain, transient	Q92917	GPKOW		G patch domain and KOW motifs-containing protein	9|11|0	0|0|0	66.67	0.67	0.16
BioID2-clathrin light chain, transient	B2RAM6			cDNA, FLJ95005, highly similar to Homo sapiens kinesin family member 11 (KIF11), mRNA	10|9|0	0|0|0	63.33	0.67	0.16
BioID2-clathrin light chain, transient	Q9UJU6	DBNL		Drebrin-like protein	9|10|0	0|0|0	63.33	0.67	0.16	yes	yes
BioID2-clathrin light chain, transient	A0A0U1RRM4	PTBP1		Polypyrimidine tract-binding protein 1	7|7|0	0|1|0	14	0.67	0.16
BioID2-clathrin light chain, transient	G3V4F7	SRP54		Signal recognition particle 54 kDa protein	14|7|0	0|0|0	70	0.67	0.17
BioID2-clathrin light chain, transient	A8MXP9	MATR3		Matrin-3	12|8|0	0|0|0	66.67	0.67	0.17
BioID2-clathrin light chain, transient	A0A024R9Y7	MAGED2		Melanoma antigen family D, 2	11|8|0	0|0|0	63.33	0.67	0.17
BioID2-clathrin light chain, transient	B2RTX8	WAPAL	WAPL	WAPAL protein	0|12|7	0|0|0	63.33	0.67	0.17
BioID2-clathrin light chain, transient	B2R6L0			Tubulin beta chain	10|8|0	0|0|0	60	0.67	0.17
BioID2-clathrin light chain, transient	Q2NKX8	ERCC6L		DNA excision repair protein ERCC-6-like	7|11|0	0|0|0	60	0.67	0.17
BioID2-clathrin light chain, transient	Q9Y5B9	SUPT16H		FACT complex subunit SPT16	10|8|0	0|0|0	60	0.67	0.17
BioID2-clathrin light chain, transient	A0A024R1I7	TFIP11		Tuftelin-interacting protein 11	10|7|0	0|0|0	56.67	0.67	0.17
BioID2-clathrin light chain, transient	A0A087WW66	PSMD1		26S proteasome non-ATPase regulatory subunit 1	7|10|0	0|0|0	56.67	0.67	0.17
BioID2-clathrin light chain, transient	A0A024R5F3	SAPS3	PPP6R3	SAPS domain family, member 3, isoform CRA_c; protein phosphatase 6 regulatory subunit 3	8|8|0	0|0|0	53.33	0.67	0.17
BioID2-clathrin light chain, transient	A0A024RAY2	KRT18		Keratin 18	9|7|0	0|0|0	53.33	0.67	0.17
BioID2-clathrin light chain, transient	B3KPZ0	ANKFY1		cDNA FLJ32485 fis, clone SKNMC2001596, highly similar to Ankyrin repeat and FYVE domain-containing protein 1 (Fragment)	7|9|0	0|0|0	53.33	0.67	0.17
BioID2-clathrin light chain, transient	B4DM01	SKIV2L		cDNA FLJ57529, highly similar to Helicase SKI2W (EC 3.6.1.-)	11|6|0	0|0|0	56.67	0.67	0.18
BioID2-clathrin light chain, transient	B4DTK7	ZC3H18		cDNA FLJ61387, highly similar to Homo sapiens conserved nuclear protein NHN1 (NHN1), mRNA	6|10|0	0|0|0	53.33	0.67	0.18
BioID2-clathrin light chain, transient	A0A024R288	AGTPBP1		ATP/GTP binding protein 1	6|9|0	0|0|0	50	0.67	0.18
BioID2-clathrin light chain, transient	A0A0A0MSI0	PRDX1		Peroxiredoxin-1 (Fragment)	0|9|6	0|0|0	50	0.67	0.18
BioID2-clathrin light chain, transient	O60869	EDF1		Endothelial differentiation-related factor 1	8|7|0	0|0|0	50	0.67	0.18
BioID2-clathrin light chain, transient	Q53G99			Beta actin variant (Fragment)	8|0|7	0|0|0	50	0.67	0.18
BioID2-clathrin light chain, transient	Q9UEE9	CFDP1		Craniofacial development protein 1	9|6|0	0|0|0	50	0.67	0.18
BioID2-clathrin light chain, transient	Q9Y6G9	DYNC1LI1		Cytoplasmic dynein 1 light intermediate chain 1	7|8|0	0|0|0	50	0.67	0.18
BioID2-clathrin light chain, transient	A0A024R1S8	LASP1		LIM and SH3 protein 1, isoform CRA_b	6|8|0	0|0|0	46.67	0.67	0.18		yes
BioID2-clathrin light chain, transient	A0A024R5L7	PICALM		Phosphatidylinositol binding clathrin assembly protein, isoform CRA_c	6|8|0	0|0|0	46.67	0.67	0.18	yes	yes
BioID2-clathrin light chain, transient	D6W625	CHAF1A		Chromatin assembly factor 1, subunit A (P150)	7|7|0	0|0|0	46.67	0.67	0.18
BioID2-clathrin light chain, transient	P17812	CTPS1		CTP synthase 1	6|8|0	0|0|0	46.67	0.67	0.18
BioID2-clathrin light chain, transient	Q15813	TBCE		Tubulin-specific chaperone E	7|7|0	0|0|0	46.67	0.67	0.18
BioID2-clathrin light chain, transient	Q59EZ3			Insulin-like growth factor 2 receptor variant (Fragment)	5|14|0	0|0|0	63.33	0.67	0.19
BioID2-clathrin light chain, transient	A0MZ66	KIAA1598	SHTN1	Shootin-1	5|12|0	0|0|0	56.67	0.67	0.19
BioID2-clathrin light chain, transient	A0A024R1X8	JUP		Junction plakoglobin	5|9|0	0|0|0	46.67	0.67	0.19		yes
BioID2-clathrin light chain, transient	A4D177	CBX3		Chromobox homolog 3 (HP1 gamma homolog, Drosophila)	5|9|0	0|0|0	46.67	0.67	0.19
BioID2-clathrin light chain, transient	A0A024R862	GAPVD1		GTPase activating protein and VPS9 domains 1, isoform CRA_b	8|5|0	0|0|0	43.33	0.67	0.19
BioID2-clathrin light chain, transient	H0YJG7	AHSA1		Activator of 90 kDa heat shock protein ATPase homolog 1 (Fragment)	6|0|7	0|0|0	43.33	0.67	0.19
BioID2-clathrin light chain, transient	Q6NUR1	NCAPG		Non-SMC condensin I complex, subunit G	7|6|0	0|0|0	43.33	0.67	0.19
BioID2-clathrin light chain, transient	A0A024QZC1	CD2BP2		CD2 antigen (Cytoplasmic tail) binding protein 2	6|6|0	0|0|0	40	0.67	0.19
BioID2-clathrin light chain, transient	A0A024R8A7	hCG_31253	FUBP3	HCG31253; far upstream element binding protein 3	7|5|0	0|0|0	40	0.67	0.19
BioID2-clathrin light chain, transient	B4DDB6	HNRNPA3		Heterogeneous nuclear ribonucleoprotein A3	5|7|0	0|0|0	40	0.67	0.19
BioID2-clathrin light chain, transient	Q53HB3			Proteasome 26S ATPase subunit 1 variant (Fragment)	5|7|0	0|0|0	40	0.67	0.19
BioID2-clathrin light chain, transient	B7Z7P2	UBAP2		cDNA FLJ61633, highly similar to Homo sapiens ubiquitin associated protein 2 (UBAP2), transcript variant 1, mRNA	6|5|0	0|0|0	36.67	0.67	0.19
BioID2-clathrin light chain, transient	Q9H0L4	CSTF2T		Cleavage stimulation factor subunit 2 tau variant	5|6|0	0|0|0	36.67	0.67	0.19
BioID2-clathrin light chain, transient	Q9H6R7	C2orf44	WDCP	WD repeat and coiled-coil-containing protein	5|6|0	0|0|0	36.67	0.67	0.19
BioID2-clathrin light chain, transient	Q9ULM3	YEATS2		YEATS domain-containing protein 2	5|6|0	0|0|0	36.67	0.67	0.19
BioID2-clathrin light chain, transient	Q9UNZ2	NSFL1C		NSFL1 cofactor p47	0|6|5	0|0|0	36.67	0.67	0.19
BioID2-clathrin light chain, transient	B4DDH9			cDNA FLJ53820, highly similar to U4/U6.U5 tri-snRNP-associated protein 1	0|10|4	0|0|0	46.67	0.67	0.2
BioID2-clathrin light chain, transient	A0A024R6Z0	DYNC1LI2		Dynein, cytoplasmic 1, light intermediate chain 2	0|8|4	0|0|0	40	0.67	0.2
BioID2-clathrin light chain, transient	A0A140VJN8	PLIN3		Perilipin	6|4|0	0|0|0	33.33	0.67	0.2
BioID2-clathrin light chain, transient	A0A087X1X7	EEF1D		Elongation factor 1-delta	3|6|0	0|0|0	30	0.67	0.2
BioID2-clathrin light chain, transient	A6NFX8	NUDT5		ADP-sugar pyrophosphatase; nudix hydrolase 5	4|4|1	0|0|0	30	0.67	0.2
BioID2-clathrin light chain, transient	B7Z9A1	FHL1		cDNA FLJ55274, highly similar to Four and a half LIM domains protein 1	6|0|3	0|0|0	30	0.67	0.2
BioID2-clathrin light chain, transient	Q15056	EIF4H		Eukaryotic translation initiation factor 4H	5|4|0	0|0|0	30	0.67	0.2
BioID2-clathrin light chain, transient	Q6FHK7	PSME3		PSME3 protein	4|5|0	0|0|0	30	0.67	0.2
BioID2-clathrin light chain, transient	A0A024R904	CACYBP		Calcyclin binding protein	5|3|0	0|0|0	26.67	0.67	0.2
BioID2-clathrin light chain, transient	G0XQ39	STIM1		stromal interaction molecule 1	4|4|0	0|0|0	26.67	0.67	0.2
BioID2-clathrin light chain, transient	P62318	SNRPD3		Small nuclear ribonucleoprotein Sm D3	4|4|0	0|0|0	26.67	0.67	0.2
BioID2-clathrin light chain, transient	Q53GG5-2	PDLIM3		Isoform 2 of PDZ and LIM domain protein 3	5|3|0	0|0|0	26.67	0.67	0.2
BioID2-clathrin light chain, transient	A0A024RBP2	PPP1CC		protein phosphatase 1 catalytic subunit gamma	4|3|0	0|0|0	23.33	0.67	0.2		yes
BioID2-clathrin light chain, transient	A0A096LNZ0	AAK1		AP2-associated protein kinase 1 (Fragment)	4|3|0	0|0|0	23.33	0.67	0.2	yes	yes
BioID2-clathrin light chain, transient	A0A0C4DGN6	GIT1		ARF GTPase-activating protein GIT1	4|3|0	0|0|0	23.33	0.67	0.2

## Sheet: Kesari Supplementary Table 3
Supplementary Table S3. Proteins identified by proximity biotinylation with GFP11-CLTB in stable BioID2-GFP1-10 cells
Bait	Prey	Name	Alternate name	Description	Spectral Counts	Control Spectral Counts	Fold Change	Saint Score	BFDR	Clathrin GO term	Interaction with clathrin heavy or light chain (BioGrid)
GFP11-clathrin light chain, stable	A0A024R7S3	CLTB		Clathrin, light polypeptide (Lcb)	51|68|72	0|0|0	636.67	1	0	yes	yes
GFP11-clathrin light chain, stable	O75400	PRPF40A		Pre-mRNA-processing factor 40 homolog A	24|29|27	0|0|0	266.67	1	0
GFP11-clathrin light chain, stable	Q14966-3	ZNF638		Isoform 3 of Zinc finger protein 638	19|30|22	0|0|0	236.67	1	0
GFP11-clathrin light chain, stable	P49321	NASP		Nuclear autoantigenic sperm protein	14|17|15	0|0|0	153.33	1	0
GFP11-clathrin light chain, stable	A0A024R1K8	SF3A1		Splicing factor 3a, subunit 1, 120kDa	7|17|18	0|0|0	140	1	0
GFP11-clathrin light chain, stable	A0A140VK05	AKAP1		A-kinase anchoring protein 1/Testicular secretory protein Li 5	15|11|11	0|0|0	123.33	1	0
GFP11-clathrin light chain, stable	A0A087WVQ6	CLTC		Clathrin heavy chain	8|10|18	0|0|0	120	1	0	yes	yes
GFP11-clathrin light chain, stable	A0A0A0MSI0	PRDX1		Peroxiredoxin-1 (Fragment)	6|5|7	0|0|0	60	1	0
GFP11-clathrin light chain, stable	A0A024R0X0	AP1GBP1	SYNRG	AP1 gamma subunit binding protein 1	5|7|5	0|0|0	56.67	1	0	yes	yes
GFP11-clathrin light chain, stable	B2RBI2			cDNA, FLJ95525, highly similar to Homo sapiens synapse associated protein 1, SAP47 homolog (Drosophila) (SYAP1), mRNA	3|4|3	0|0|0	33.33	0.99	0
GFP11-clathrin light chain, stable	B7Z2F4	CCT4		T-complex protein 1 subunit delta	2|4|5	0|0|0	36.67	0.98	0
GFP11-clathrin light chain, stable	P13010	XRCC5		X-ray repair cross-complementing protein 5	5|7|6	0|2|0	9	0.9	0
GFP11-clathrin light chain, stable	A0A0S2Z4Y4	CLINT1		Clathrin interactor 1 isoform 1 (Fragment)	22|18|23	0|9|0	7	0.9	0.01	yes	yes
GFP11-clathrin light chain, stable	A0A024R8B6	NUP214		Nucleoporin 214kDa	32|44|46	0|0|21	5.81	0.89	0.02
GFP11-clathrin light chain, stable	E7EPN9	PRRC2C		Protein PRRC2C; proline rich coiled-coil 2C	35|28|36	0|0|22	4.5	0.78	0.02
GFP11-clathrin light chain, stable	Q6P2E9	EDC4		Enhancer of mRNA-decapping protein 4	26|32|36	6|13|12	3.03	0.69	0.04		yes
GFP11-clathrin light chain, stable	A6NNK5	TP53BP1		Tumor suppressor p53-binding protein 1	11|18|15	10|0|0	4.4	0.68	0.06
GFP11-clathrin light chain, stable	P51610	HCFC1		Host cell factor 1	34|0|53	0|0|0	290	0.67	0.07
GFP11-clathrin light chain, stable	Q02952	AKAP12		A-kinase anchor protein 12	0|17|20	0|0|0	123.33	0.67	0.09
GFP11-clathrin light chain, stable	Q12923	PTPN13		Tyrosine-protein phosphatase non-receptor type 13	0|17|18	0|0|0	116.67	0.67	0.1
GFP11-clathrin light chain, stable	O75643	SNRNP200		U5 small nuclear ribonucleoprotein 200 kDa helicase	0|17|17	0|0|0	113.33	0.67	0.11
GFP11-clathrin light chain, stable	Q6P2Q9	PRPF8		Pre-mRNA-processing-splicing factor 8	0|14|14	0|0|0	93.33	0.67	0.12		yes
GFP11-clathrin light chain, stable	A0A024R288	AGTPBP1		ATP/GTP binding protein 1	13|15|0	0|0|0	93.33	0.67	0.13
GFP11-clathrin light chain, stable	B3KWI5			cDNA FLJ43124 fis, clone CTONG3004072, highly similar to Protein EMSY	0|11|9	0|0|0	66.67	0.67	0.14
GFP11-clathrin light chain, stable	A0A0G2JNZ2	SCRIB		Protein scribble homolog; scribbled planar cell polarity protein	9|0|8	0|0|0	56.67	0.67	0.15
GFP11-clathrin light chain, stable	P16949	STMN1		Stathmin	0|8|7	0|0|0	50	0.67	0.15
GFP11-clathrin light chain, stable	Q8TC07	TBC1D15		TBC1 domain family member 15	0|4|7	0|0|0	36.67	0.67	0.16
GFP11-clathrin light chain, stable	E9PCY7	HNRNPH1		Heterogeneous nuclear ribonucleoprotein H	4|6|0	0|0|0	33.33	0.67	0.17
GFP11-clathrin light chain, stable	O15231	ZNF185		Zinc finger protein 185	0|6|4	0|0|0	33.33	0.67	0.17
GFP11-clathrin light chain, stable	H0YA96	HNRNPD		Heterogeneous nuclear ribonucleoprotein D0 (Fragment)	3|0|7	0|0|0	33.33	0.66	0.18
GFP11-clathrin light chain, stable	Q8IVM0-2	CCDC50		Isoform 2 of Coiled-coil domain-containing protein 50	3|0|5	0|0|0	26.67	0.66	0.18
GFP11-clathrin light chain, stable	J3QQJ0	SAP30BP		SAP30-binding protein (Fragment)	0|3|3	0|0|0	20	0.66	0.19
GFP11-clathrin light chain, stable	D3DUP1	WNK1		WNK lysine deficient protein kinase 1	28|22|30	7|12|10	2.76	0.65	0.19		yes
GFP11-clathrin light chain, stable	B3KUR4			cDNA FLJ40462 fis, clone TESTI2042062, highly similar to Transcription initiation factor TFIID subunit 6	0|2|2	0|0|0	13.33	0.62	0.2
GFP11-clathrin light chain, stable	A0A024RAL3	ZFYVE16		Zinc finger, FYVE domain containing 16	14|10|18	0|12|0	3.5	0.47	0.2

## Sheet: Kesari Supplementary Table 4 
Supplementary Table S4. Proteins with "clathrin" GO terms or that interact with clathrin heavy or light chain
	High confidence (BFDR ≤ 0.02)				Low confidence (BFDR > 0.02 and ≤ 0.2)
	Total	with clathrin GO term	interacts with CLTB or CLTC	Clathrin GO term or clathrin interactor	Total	with clathrin GO term	interacts with CLTB or CLTC	Clathrin GO term or clathrin interactor
GF11, transient	6	1 (17%)	2 (33%)	2 (33%)	7	1 (14%)	1 (14%)	1 (14%)
GFP11, stable	15	4 (27%)	3 (20%)	4 (27%)	20	0 (0%)	3 (15%)	3 (15%)
BioID2-Clathrin, transient	98	6 (6%)	13 (13%)	14 (14%)	138	7 (5%)	17 (12%)	18 (13%)
